# Supplementary material for: Trapped in the web of water: Groundwater‐fed springs are island‐like ecosystems for the meiofauna
Source: Ecol Evol. 2016 Oct 25;6(23):8389–401. doi: 10.1002/ece3.2535 (PMC5167013; doi:10.1002/ece3.2535)
Supplement: Supplementary file 1 [file ECE3-6-8389-s001.xls]

## Sheet: Foglio1
Ecoplogy and Evolution
Trapped in the web of water: springs are island-like ecosystems for the stygobiotic meiofauna
Simone Fattorini1,2, Paulo A.V. Borges2, Barbara Fiasca1, Diana M.P. Galassi1
1 Department of Life, Health & Environmental Sciences, University of L’Aquila, 67100 L’Aquila, Italy
2 CE3C – Centre for Ecology, Evolution and Environmental Changes / Azorean Biodiversity Group and Universidade dos Açores - Departamento de Ciências e Engenharia do Ambiente, Angra do Heroísmo, Açores, Portugal
Appendix 1. Meiofaunal species (Crustacea Copepoda) distribution in 30 springs in Central Italy. Sb indicates stygobiotic species; NSb indicates non-stygobiotic species; Cs indicates cold stenotherm species. Spring codes as in Table 1.
		Spring code
	Species biology	GS1	GS11	GS12	GS2	GS3	GS4	GS8	LG1	LG11	LG13	LG16	LG18	LG23	LG25	LG28	LG29	LG3	LG30	LG32	LG35	LG38	LG5	LG7	LG8	MGe1	MGe2	MGe3	MGr	PEcp	PEsl
Acanthocyclops agamus Kiefer, 1938	Sb	0	0	0	0	0	0	0	0	0	0	0	0	0	0	0	0	0	0	0	0	0	0	0	0	0	0	1	0	0	0
Acanthocyclops robustus (Sars G.O., 1863)	NSb	0	0	0	0	0	0	0	0	0	0	0	0	0	0	0	0	0	0	0	0	0	0	0	0	0	0	0	1	0	0
Attheyella crassa (Sars G.O., 1863)	NSb	1	1	1	0	1	0	1	0	0	0	0	0	0	1	1	0	0	0	0	0	1	0	1	1	1	1	0	1	1	1
Attheyella paranaphtalica Pesce & Galassi, 1988	Sb	0	0	0	0	0	0	0	0	0	0	0	0	0	0	0	0	0	0	0	0	0	0	0	0	0	1	0	0	0	0
Bryocamptus minutus (Claus, 1863)	NSb	0	1	1	0	0	0	0	0	0	0	0	0	0	0	0	0	0	0	0	0	0	0	0	0	0	0	0	0	0	1
Bryocamptus pygmaeus (Sars G.O., 1863)	NSb	1	1	1	1	0	1	1	1	1	1	1	1	1	1	1	1	0	1	1	1	1	1	1	1	1	1	1	1	1	1
Bryocamptus rhaeticus (Schmeil, 1893)	Cs	0	0	0	0	0	0	0	0	0	0	1	0	0	0	0	0	0	0	0	1	0	0	0	0	0	0	0	0	0	0
Bryocamptus typhlops (Mrázek, 1893)	Cs	0	1	1	0	0	0	0	0	0	0	0	0	0	0	1	0	0	0	0	0	0	0	0	0	1	0	0	1	1	1
Bryocamptus zschokkei (Schmeil, 1893)	NSb	1	1	1	1	0	1	1	1	1	1	1	0	1	1	1	1	1	1	1	0	0	0	0	1	1	1	1	1	1	1
Bryocamptus echinatus (Mrázek, 1893)	Cs	1	1	1	1	1	1	1	1	1	0	1	1	1	0	1	1	1	1	1	1	0	1	1	0	1	1	0	1	1	1
Diacyclops clandestinus (Kiefer 1926)	Sb	0	0	0	0	0	0	0	0	0	0	0	0	0	0	0	0	0	0	0	0	0	0	0	0	0	0	0	0	1	0
Diacyclops goticus (Kiefer, 1931)	Sb	0	0	0	0	0	0	0	0	0	0	0	0	0	0	0	0	0	0	0	0	0	0	0	0	0	0	0	0	1	1
Diacyclops hypnicola (Gurney, 1927)	NSb	0	0	0	0	0	0	0	0	0	0	0	0	0	0	0	0	0	0	0	0	0	0	0	0	0	0	0	0	1	0
Diacyclops italianus (Kiefer, 1931)	Sb	0	0	1	0	0	0	0	0	0	0	0	0	0	0	0	0	0	0	0	0	0	0	0	0	0	0	0	0	0	0
Diacyclops paolae Pesce & Galassi, 1987	Sb	0	1	1	0	0	1	1	0	0	0	0	0	0	0	0	0	0	0	0	0	0	0	0	0	0	0	1	1	1	1
Diacyclops paralanguidoides Pesce & Galassi, 1987	Sb	0	0	0	0	0	0	0	0	0	0	0	0	0	0	0	0	0	0	0	0	0	0	0	0	1	0	0	0	0	0
Elaphoidella elaphoides elaphoides (Chappuis, 1924)	Sb	0	0	0	0	0	0	1	0	0	0	0	0	0	0	0	0	0	0	0	0	0	0	0	0	1	0	0	1	1	1
Elaphoidella gracilis (Sars G.O., 1862)	NSb	0	0	0	0	0	0	0	0	0	0	0	0	0	0	0	0	0	0	1	0	0	0	0	0	0	0	0	0	0	0
Elaphoidella mabelae Galassi & Pesce, 1991	Sb, Cs	0	1	1	0	0	0	0	0	0	0	0	0	0	0	0	0	0	0	0	0	0	0	0	0	0	0	0	0	0	0
Elaphoidella phreatica (Chappuis, 1925)	Sb	0	0	0	0	0	0	0	0	0	0	0	0	0	0	1	0	0	0	0	0	0	0	0	0	0	0	0	0	0	0
Elaphoidella plutonis Chappuis, 1938	Sb	0	0	0	0	0	0	0	0	0	0	0	0	0	0	0	0	0	0	0	0	0	0	0	0	0	0	0	0	1	0
Elaphoidella sp.1	Sb, Cs	0	0	0	0	0	0	0	0	0	0	0	0	0	0	0	0	0	0	0	0	0	1	0	0	0	0	0	0	0	0
Epactophanes richardi Mrázek, 1893	NSb	1	0	1	0	0	0	0	0	0	0	0	0	0	0	0	0	0	0	0	0	0	0	0	0	0	0	0	0	0	0
Eucyclops intermedius (Damian, 1955)	Sb	0	0	0	0	0	0	0	0	0	0	0	0	0	0	0	0	0	0	0	0	0	0	0	0	0	0	0	0	1	0
Eucyclops macruroides (Lilljeborg, 1901)	NSb	0	0	0	0	0	0	0	0	0	0	0	0	0	0	0	0	0	0	0	0	0	0	0	0	0	0	0	0	0	1
Eucyclops serrulatus (Fischer, 1851)	NSb	1	1	1	0	0	0	0	0	0	0	0	0	0	0	0	0	0	0	0	0	0	0	0	0	0	0	0	1	1	1
Hypocamptus brehmi (Douwe, 1922)	Cs	0	0	0	0	0	0	0	0	0	0	0	0	0	0	0	0	0	0	0	0	0	0	0	1	0	0	0	0	0	0
Italicocaris italica (Chappuis, 1954)	Sb	0	0	0	0	0	0	0	0	0	0	0	0	0	0	0	0	0	0	0	0	0	0	0	0	0	0	0	1	1	1
Macrocyclops albidus (Jurine, 1820)	NSb	0	1	0	0	0	0	0	0	0	0	0	0	0	0	0	0	0	0	0	0	0	0	0	0	0	0	0	0	0	1
Megacyclops viridis (Jurine, 1820)	NSb	0	0	0	0	0	0	1	0	0	0	0	0	0	0	0	0	0	0	0	0	0	0	0	0	0	0	0	1	0	1
Microcyclops rubellus (Lilljeborg, 1901)	NSb	0	0	0	0	0	0	0	0	0	0	0	0	0	0	0	0	0	0	0	0	0	0	0	0	0	0	0	1	1	1
Microcyclops varicans (Sars G.O., 1863)	NSb	0	1	1	0	0	0	0	0	0	0	0	0	0	0	0	0	0	0	0	0	0	0	0	0	0	0	0	0	0	0
Moraria poppei meridionalis Chappuis, 1929	NSb	0	1	1	0	0	0	1	1	0	1	1	0	0	0	1	0	1	0	1	0	1	0	0	1	0	1	0	1	0	1
Moraria stankovitchi Chappuis, 1924	Sb	0	0	0	0	0	0	0	0	0	0	0	0	0	0	1	0	0	0	0	0	0	0	0	0	1	0	1	0	0	0
Nitocrella kunzi Galassi & De Laurentiis, 1997	Sb, Cs	0	0	1	0	0	0	0	0	0	0	0	0	0	0	0	0	0	0	0	0	0	0	0	0	0	0	1	0	1	0
Nitocrella morettii Pesce, 1984	Sb	0	0	0	0	0	0	0	0	0	0	0	0	0	0	0	0	0	0	0	0	0	0	0	0	0	0	0	0	1	1
Nitocrella pescei Galassi & De Laurentiis, 1997	Sb, Cs	0	1	1	0	0	0	0	0	0	0	0	0	0	0	0	0	0	0	0	0	0	0	0	0	0	0	0	0	0	1
Nitocrella sp. 1	Sb, Cs	0	0	0	0	0	0	0	0	0	0	0	0	0	0	0	0	0	0	0	0	0	0	0	0	0	0	0	1	0	0
Nitocrella sp. 2	Sb	0	0	0	0	0	0	0	0	0	0	0	0	0	0	0	0	0	0	0	0	0	0	0	0	0	0	1	0	0	0
Nitokra hibernica (Brady, 1880)	NSb	0	1	1	0	0	0	0	0	0	0	0	0	0	0	0	0	0	0	0	0	0	0	0	0	0	0	0	0	1	1
Paracyclops imminutus Kiefer, 1929	NSb	1	1	1	1	1	1	1	1	1	0	1	1	1	0	1	1	0	0	1	1	1	0	1	1	1	0	0	1	1	1
Parapseudoleptomesochra italica Pesce & Petkovski, 1980	Sb	0	1	1	0	0	0	0	0	0	0	0	0	0	0	0	0	0	0	0	0	0	0	0	0	0	0	0	0	0	0
Parastenocaris crenobia Galassi, 1997	Sb, Cs	0	0	0	0	0	0	0	0	0	0	0	0	0	0	0	0	0	0	0	0	0	0	0	0	0	0	1	0	0	0
Parastenocaris sp. 1	Sb	0	0	0	0	0	0	0	0	0	0	0	0	0	0	0	0	0	0	0	0	0	0	0	0	0	0	0	0	1	0
Parastenocaris sp. 2	Sb	0	0	0	0	0	0	0	0	0	0	0	0	0	0	0	0	0	0	0	0	0	0	0	0	0	0	1	0	0	0
Parastenocaris sp. 3	Sb, Cs	0	0	0	0	0	0	0	0	0	0	0	0	0	0	0	0	0	0	0	0	0	0	0	0	0	0	0	0	0	1
Pesceus schmeili (Mrázek, 1893)	Cs	0	1	1	0	0	0	0	0	0	0	0	0	0	0	0	0	0	0	1	0	0	0	0	0	0	0	0	1	1	1
Phyllognathopus viguieri (Maupas, 1892)	NSb	0	0	0	0	0	0	0	0	0	0	0	0	0	0	0	0	0	0	0	0	0	0	0	0	0	0	0	0	0	1
Pseudectinosoma reductum Galassi & De Laurentiis, 1997	Sb	0	0	1	0	0	0	0	0	0	0	0	0	0	0	0	0	0	0	0	0	0	0	0	0	0	0	1	1	0	0
Simplicaris lethaea Galassi & De Laurentiis, 2004	Sb	0	0	1	0	0	0	0	0	0	0	0	0	0	0	0	0	0	0	0	0	0	0	0	0	0	0	0	0	0	0
Stammericaris lorenzae (Pesce, Galassi & Cottarelli, 1995)	St, Cs	0	1	1	0	0	0	0	0	0	0	0	0	0	0	0	0	0	0	0	0	0	0	0	0	0	0	0	0	0	0
Tropocyclops prasinus (Fischer, 1860)	NSb	0	0	0	0	0	0	0	0	0	0	0	0	0	1	0	0	0	0	0	0	0	0	0	0	0	0	0	1	0	0
